# Supplementary material for: Middle-term prognosis in patients with ulcerative colitis who achieved clinical and endoscopic remission by budesonide rectal foam
Source: PLoS One. 2019 Aug 5;14(8):e0220413. doi: 10.1371/journal.pone.0220413 (PMC6681969; doi:10.1371/journal.pone.0220413)
Supplement: S2 File — (XLSX) [file pone.0220413.s003.xlsx]

## Sheet:  #LN00126 
Study Name	Sex	Age	weight	Smoking	primary/recurrence	Concomitant	Types of UC	Severity of UC	Ulcerative	Administration	recurrence	follow-up length	disease duration
				habits		Medications			Colitis	method(AJG511)	on Last	in year
									Endoscopic		Visit
									Index
									of Severity
ESCORT study	Female	38	43.7	No	Primary	Yes	Proctosigmoiditis	Mild	2	QD	Yes	0.19439	LESS THAN 1 YEAR
ESCORT study	Male	62	67	No	Recurrence	Yes	Left Sided Colitis	Mild	1	QD	Yes	1.02398	GREATER OR EQUAL TO 1 YEAR AND LESS THAN 5 YEARS
ESCORT study	Female	39	54	No	Recurrence	Yes	Pancolitis	Mild	1	QD	No	1.73857	GREATER OR EQUAL TO 5 YEARS
ESCORT study	Male	32	55.5	No	Recurrence	No	Left Sided Colitis	Moderate	1	BID	Yes	0.23272	LESS THAN 1 YEAR
ESCORT study	Female	54	44	No	Recurrence	Yes	Left Sided Colitis	Moderate	1	BID	Yes	0.9172	GREATER OR EQUAL TO 1 YEAR AND LESS THAN 5 YEARS
ESCORT study	Male	30	60.2	No	Recurrence	Yes	Proctosigmoiditis	Moderate	1	BID	Yes	0.63246	GREATER OR EQUAL TO 1 YEAR AND LESS THAN 5 YEARS
ESCORT study	Female	30	42	No	Recurrence	No	Proctosigmoiditis	Mild	1	QD	Yes	0.05476	GREATER OR EQUAL TO 1 YEAR AND LESS THAN 5 YEARS
ESCORT study	Female	53	42.2	No	Primary	Yes	Proctosigmoiditis	Mild	1	QD	Yes	0.30938	LESS THAN 1 YEAR
ESCORT study	Male	29	60.5	No	Recurrence	Yes	Left Sided Colitis	Moderate	1	QD	Yes	0.17249	LESS THAN 1 YEAR
ESCORT study	Female	63	41.6	No	Primary	Yes	Proctosigmoiditis	Moderate	1	QD	Yes	1.23206	LESS THAN 1 YEAR
ESCORT study	Male	44	74.1	No	Recurrence	Yes	Left Sided Colitis	Moderate	1	BID	Yes	1.8344	GREATER OR EQUAL TO 1 YEAR AND LESS THAN 5 YEARS
ESCORT study	Male	23	56.2	No	Recurrence	Yes	Left Sided Colitis	Mild	2	BID	Yes	1.97403	GREATER OR EQUAL TO 1 YEAR AND LESS THAN 5 YEARS
ESCORT study	Male	36	84.2	No	Primary	Yes	Proctosigmoiditis	Moderate	1	BID	No	0.74745	LESS THAN 1 YEAR
ESCORT study	Male	55	63.4	No	Recurrence	Yes	Proctosigmoiditis	Moderate	2	BID	Yes	0.40247	GREATER OR EQUAL TO 5 YEARS
ESCORT study	Male	21	56.1	No	Recurrence	Yes	Proctosigmoiditis	Moderate	1	BID	Yes	0.81863	GREATER OR EQUAL TO 5 YEARS
ESCORT study	Male	39	55.4	No	Recurrence	No	Proctosigmoiditis	Moderate	2	QD	No	1.9357	GREATER OR EQUAL TO 1 YEAR AND LESS THAN 5 YEARS
ESCORT study	Female	28	44.8	No	Recurrence	Yes	Proctosigmoiditis	Moderate	2	BID	Yes	0.23272	GREATER OR EQUAL TO 1 YEAR AND LESS THAN 5 YEARS
ESCORT study	Male	39	78.4	No	Recurrence	Yes	Left Sided Colitis	Moderate	2	QD	Yes	0.53663	GREATER OR EQUAL TO 1 YEAR AND LESS THAN 5 YEARS
ESCORT study	Female	55	49.9	No	Recurrence	Yes	Proctosigmoiditis	Moderate	1	BID	No	1.95213	GREATER OR EQUAL TO 5 YEARS
ESCORT study	Female	57	55.5	No	Recurrence	Yes	Proctosigmoiditis	Moderate	2	BID	No	1.9576	GREATER OR EQUAL TO 1 YEAR AND LESS THAN 5 YEARS
ESCORT study	Female	29	41.7	No	Recurrence	Yes	Proctosigmoiditis	Mild	1	QD	Yes	0.59686	GREATER OR EQUAL TO 5 YEARS
ESCORT study	Female	49	54.7	No	Recurrence	Yes	Left Sided Colitis	Moderate	1	BID	Yes	0.69269	GREATER OR EQUAL TO 5 YEARS
ESCORT study	Male	37	104.2	No	Recurrence	Yes	Left Sided Colitis	Mild	1	BID	Yes	1.50037	GREATER OR EQUAL TO 5 YEARS
ESCORT study	Male	51	81.6	No	Recurrence	Yes	Proctosigmoiditis	Mild	1	BID	No	1.91927	GREATER OR EQUAL TO 5 YEARS
ESCORT study	Female	45	49.1	No	Recurrence	Yes	Proctosigmoiditis	Mild	2	BID	No	0.90899	GREATER OR EQUAL TO 5 YEARS
ESCORT study	Male	46	63.3	No	Recurrence	Yes	Proctosigmoiditis	Mild	1	BID	No	1.08969	GREATER OR EQUAL TO 1 YEAR AND LESS THAN 5 YEARS
ESCORT study	Female	40	62.6	No	Recurrence	Yes	Left Sided Colitis	Moderate	2	QD	Yes	0.49282	GREATER OR EQUAL TO 1 YEAR AND LESS THAN 5 YEARS
ESCORT study	Male	39	88.4	Yes	Recurrence	Yes	Left Sided Colitis	Mild	2	BID	No	1.03767	GREATER OR EQUAL TO 1 YEAR AND LESS THAN 5 YEARS
ESCORT study	Female	42	47.4	No	Recurrence	Yes	Left Sided Colitis	Moderate	2	QD	Yes	0.50651	GREATER OR EQUAL TO 5 YEARS
ESCORT study	Male	21	57.2	No	Primary	Yes	Left Sided Colitis	Mild	2	QD	No	0.12868	LESS THAN 1 YEAR
ESCORT study	Male	69	63.3	No	Recurrence	Yes	Left Sided Colitis	Moderate	2	QD	Yes	0.07666	GREATER OR EQUAL TO 5 YEARS
ESCORT study	Female	61	50	No	Recurrence	Yes	Left Sided Colitis	Moderate	2	QD	Yes	0.11499	GREATER OR EQUAL TO 5 YEARS
ESCORT study	Male	37	74	No	Recurrence	Yes	Proctosigmoiditis	Mild	1	BID	No	1.17456	GREATER OR EQUAL TO 5 YEARS
ESCORT study	Female	41	56	No	Recurrence	Yes	Proctosigmoiditis	Mild	1	BID	Yes	0.17523	LESS THAN 1 YEAR
ESCORT study	Male	61	60.1	No	Recurrence	Yes	Proctosigmoiditis	Mild	1	QD	No	1.9576	GREATER OR EQUAL TO 5 YEARS
ESCORT study	Male	42	68.8	No	Recurrence	Yes	Proctosigmoiditis	Moderate	1	BID	Yes	1.5168	GREATER OR EQUAL TO 5 YEARS
ESCORT study	Male	58	83	No	Recurrence	Yes	Pancolitis	Moderate	1	BID	No	1.84261	GREATER OR EQUAL TO 1 YEAR AND LESS THAN 5 YEARS
ESCORT study	Female	51	43	No	Recurrence	Yes	Proctosigmoiditis	Moderate	1	BID	Yes	0.23272	GREATER OR EQUAL TO 1 YEAR AND LESS THAN 5 YEARS
ESCORT study	Female	31	59.6	No	Recurrence	Yes	Proctosigmoiditis	Mild	2	BID	Yes	0.45723	GREATER OR EQUAL TO 1 YEAR AND LESS THAN 5 YEARS
ESCORT study	Male	40	54	No	Recurrence	Yes	Left Sided Colitis	Moderate	1	BID	No	1.96856	GREATER OR EQUAL TO 5 YEARS
ESCORT study	Female	24	46	No	Recurrence	Yes	Left Sided Colitis	Moderate	1	BID	Yes	1.65917	GREATER OR EQUAL TO 5 YEARS
ESCORT study	Male	65	53	No	Recurrence	Yes	Left Sided Colitis	Mild	1	BID	Yes	0.12868	GREATER OR EQUAL TO 5 YEARS
ESCORT study	Male	36	65.2	No	Recurrence	Yes	Left Sided Colitis	Moderate	2	QD	Yes	0.92541	GREATER OR EQUAL TO 5 YEARS
ESCORT study	Male	39	54.7	No	Recurrence	Yes	Pancolitis	Moderate	2	BID	Yes	0.05202	GREATER OR EQUAL TO 5 YEARS
ESCORT study	Male	40	55.7	No	Recurrence	Yes	Left Sided Colitis	Moderate	2	BID	Yes	0.23272	GREATER OR EQUAL TO 5 YEARS
ESCORT study	Female	31	46.7	No	Recurrence	Yes	Left Sided Colitis	Moderate	2	BID	Yes	1.94665	GREATER OR EQUAL TO 1 YEAR AND LESS THAN 5 YEARS
ESCORT study	Female	42	45.3	No	Recurrence	Yes	Left Sided Colitis	Moderate	1	BID	Yes	0.48735	GREATER OR EQUAL TO 5 YEARS
ESCORT study	Female	36	52.8	No	Recurrence	Yes	Proctosigmoiditis	Moderate	1	BID	Yes	0.61329	GREATER OR EQUAL TO 1 YEAR AND LESS THAN 5 YEARS
ESCORT study	Male	38	76.4	No	Recurrence	Yes	Left Sided Colitis	Moderate	1	BID	Yes	0.28748	GREATER OR EQUAL TO 1 YEAR AND LESS THAN 5 YEARS
ESCORT study	Female	32	65.9	No	Recurrence	Yes	Proctosigmoiditis	Mild	1	BID	No	1.88642	GREATER OR EQUAL TO 1 YEAR AND LESS THAN 5 YEARS
ESCORT study	Male	29	94	No	Recurrence	Yes	Pancolitis	Mild	1	BID	No	1.91106	GREATER OR EQUAL TO 1 YEAR AND LESS THAN 5 YEARS
ESCORT study	Male	40	69	No	Recurrence	Yes	Pancolitis	Mild	2	BID	Yes	0.75292	GREATER OR EQUAL TO 1 YEAR AND LESS THAN 5 YEARS
ESCORT study	Male	17	48.1	No	Recurrence	Yes	Left Sided Colitis	Moderate	2	BID	Yes	1.03493	LESS THAN 1 YEAR
ESCORT study	Male	54	68	No	Recurrence	Yes	Left Sided Colitis	Moderate	1	BID	No	1.99867	GREATER OR EQUAL TO 5 YEARS
ESCORT study	Male	39	65	No	Recurrence	Yes	Left Sided Colitis	Moderate	1	BID	Yes	0.2601	LESS THAN 1 YEAR
ESCORT study	Female	36	50.6	No	Recurrence	No	Proctosigmoiditis	Mild	2	BID	Yes	0.05476	GREATER OR EQUAL TO 5 YEARS
ESCORT study	Female	49	58.6	No	Recurrence	Yes	Proctosigmoiditis	Mild	1	BID	Yes	0.34498	GREATER OR EQUAL TO 5 YEARS
ESCORT study	Male	48	64.8	No	Recurrence	Yes	Proctosigmoiditis	Mild	1	BID	Yes	1.52228	GREATER OR EQUAL TO 5 YEARS
ESCORT study	Male	41	67.6	No	Recurrence	Yes	Left Sided Colitis	Mild	1	QD	Yes	0.73102	LESS THAN 1 YEAR
ESCORT study	Male	29	58.3	No	Recurrence	Yes	Left Sided Colitis	Moderate	2	BID	No	1.51406	GREATER OR EQUAL TO 5 YEARS
